# Supplementary material for: Computational pharmacogenomic screen identifies drugs that potentiate the anti-breast cancer activity of statins
Source: Nat Commun. 2022 Oct 24;13:6323. doi: 10.1038/s41467-022-33144-9 (PMC9592602; doi:10.1038/s41467-022-33144-9)
Supplement: Supplementary file 5 — Source data file [file 41467_2022_33144_MOESM5_ESM.xlsx]

## Sheet: Fig. 2b-c
Western blot measure of PARP cleavage upon compound treatment
	Exp.' refers to each experimental biological replicate
	N = 3-5 biological replicates
	Densitometry cleaved PARP over full length PARP normalized to tubulin
		Exp. 1	Exp. 2	Exp. 3	Exp. 4	Exp. 5
MDA-MB-231	Solvent	1	1	1
	2 µM Fluva	9.36208	5.57997	9.30516
	5 µM DP	0.557708	0.820306	0.399089
	F/DP	35.1253	16.5851	28.8967
	Solvent	1	1	1
	2 µM Fluva	19.0994	12.2338	14.2561
	3 µM NFV	2.0049	0.521128	0.751831
	F/NFV	32.9069	17.1824	22.7092
	Solvent	1	1	1	1
	2 µM Fluva	7.91467	18.5599	13.2242	16.4055
	12 µM HNK	5.1102	15.4279	1.35579	0.934727
	F/HNK	52.2153	42.5706	17.0961	23.4867
	Solvent	1	1	1
	2 µM Fluva	17.682	18.9903	12.6631
	0.6 µM Selu	1.79033	1.51334	0.933159
	F/Selu	40.7665	53.5184	29.6173
HCC1937	Solvent	1	1	1	1	1
	10 µM Fluva	8.71546	4.63063	4.23713	7.21687	14.7424
	5 µM DP	0.464348	1.09512	1.61197	2.52503	1.23891
	F/DP	23.9252	7.15876	10.2999	38.0425	19.6668
	Solvent	1	1	1	1
	10 µM Fluva	6.92221	5.54591	5.64622	7.01016
	3 µM NFV	1.65406	1.36495	1.06717	1.66419
	F/NFV	19.1344	14.1417	7.0468	20.3472
	Solvent	1	1	1	1
	10 µM Fluva	4.06171	12.9989	8.1497	11.3902
	10 µM HNK	4.45563	2.8216	1.36498	1.29853
	F/HNK	35.4531	34.7907	11.1982	17.5771
	Solvent	1	1	1	1
	10 µM Fluva	11.9963	5.04984	7.24291	12.1048
	1 µM Selu	2.82257	1.39516	1.31385	1.26012
	F/Selu	12.4547	3.77765	7.02558	14.8772
	Graphs plotted in Prism 9 version 9.3.1

## Sheet: Fig. 3b-c
Western blot analysis off componds effect on SREBP2 cleavage
Blot images and quantification show together.
	Exp.' refers to each experimental biological replicate
	N = 3-8 biological replicates
	Densitometry cleaved SREBP2 over full length SREBP2 normalized to total ERK
		Exp. 1	Exp. 2	Exp. 3	Exp. 4	Exp. 5	Exp. 6	Exp. 7	Exp. 8
MDA-MB-231	Solvent	1	1	1
	10 µM Fluva	1.80894	2.24023	1.77848
	5 µM DP	0.925757	0.836644	0.615581
	F/DP	0.88629	0.680811	0.697043
	Solvent	1	1	1
	10 µM Fluva	1.74403	2.19628	1.3067
	3 µM NFV	0.529255	0.625739	0.549804
	F/NFV	0.811192	0.883379	0.699906
	Solvent	1	1	1
	10 µM Fluva	3.09375	2.30148	2.29097
	12 µM HNK	1.52596	1.27362	1.18255
	F/HNK	1.00595	1.10664	1.51236
	Solvent	1	1	1	1	1	1	1	1
	10 µM Fluva	2.01474	1.3482	1.47926	1.64659	1.43913	1.49755	1.59908	1.63346
	0.4 µM Selu	1.42817	1.07154	0.962731	0.82054	1.17265	0.968465	0.998213	0.844934
	F/Selu	2.33333	1.6317	1.84573	1.55298	1.89248	1.57297	1.93867	1.04937
HCC1937	Solvent	1	1	1	1	1
	10 µM Fluva	1.69617	1.31764	1.89554	1.55187	1.36674
	5 µM DP	0.760035	0.696454	0.695639	0.976502	0.56962
	F/DP	1.32021	0.519524	0.750908	0.713379	0.648805
	Solvent	1	1	1	1
	10 µM Fluva	1.82368	1.30739	2.08682	1.33798
	3 µM NFV	0.75596	0.913453	1.36169	1.14606
	F/NFV	0.91706	1.00798	1.25131	1.5537
	Solvent	1	1	1
	10 µM Fluva	1.76897	1.57121	1.5506
	10 µM HNK	0.819435	0.877051	0.59015
	F/HNK	0.959383	0.607211	0.612671
	Solvent	1	1	1
	10 µM Fluva	2.54853	1.36578	1.57544
	1 µM Selu	1.00343	1.1863	1.6939
	F/Selu	1.53989	1.21522	2.67187
	Graphs plotted in Prism 9 version 9.3.1

## Sheet: Fig. 5, Suppl. Fig. 9
Normalized cell titre glo values upon compound treatment used to calculate synergy
Cell titre glo values and synergy matrix shown together. Synergy score plotted using Prism 9.3.1.
BXTO.58	Exp. 1	Drug1:	Nelfinavir
		Drug2:	Fluvastatin
		ConcUnit:	µM
			1.71223	0.61151	0.244604	0.0815347	0.0264988	0
		9.78416	15.7421	15.1491	17.4989	15.5038	23.318	22.1376
		7.33812	16.1162	13.7331	19.0867	16.6399	26.0031	29.9185
		4.64748	17.3493	15.9083	20.68	22.4063	29.7301	52.8237
		1.9976	18.3773	20.2089	24.1576	28.2282	37.4584	76.9924
		0.489208	16.0885	16.9475	22.5338	27.9567	44.5993	77.7904
		0	22.2207	28.231	47.8663	58.4072	72.8996	100
	Exp. 2	Drug1:	Nelfinavir
		Drug2:	Fluvastatin
		ConcUnit:	µM
			1.71426	0.612241	0.244897	0.0816326	0.0265306	0
		9.78416	13.471	10.4309	6.33913	5.97639	15.5948	18.2553
		7.33812	13.5244	6.34425				14.0312
		4.64748	16.1213	17.8904	21.2867	10.7527	29.784	51.1211
		1.9976	8.50093	19.5074	24.6471	28.7535	40.7465	80.848
		0.489208	8.02557	18.2948	22.4371	41.6775	47.406	62.8662
		0	28.8055	33.8011	47.7212	54.7543	67.0465	100
	Exp. 3	Drug1:	Nelfinavir
		Drug2:	Fluvastatin
		ConcUnit:	µM
			1.71426	0.612241	0.244897	0.0816326	0.0265306	0
		9.79494	5.70787	8.24368	8.88688	8.63816	14.4073	10.7043
		7.3464	10.0993	10.5678	32.8475	12.1816	23.0004	28.6759
		4.65284	10.4371	10.0113	12.4743	12.6987	27.976	31.9648
		1.99996	9.09396	12.6663	13.3569	13.9215	34.9228	56.0677
		0.489793	10.0148	13.7479	25.1498	18.122	58.755	86.3608
		0	15.054	26.3113	33.0013	54.8576	69.2788	100
	Exp. 4	Drug1:	Nelfinavir
		Drug2:	Fluvastatin
		ConcUnit:	µM
			1.71426	0.612241	0.244897	0.0816326	0.0265306	0
		9.79494	9.45839	11.7685	10.3336	11.8581	11.7339	13.4742
		7.3464	14.6812	12.2631	15.9594	14.0685	19.2384	13.7245
		4.65284	19.8754	17.4269	19.6556	20.7568	20.1238	27.502
		1.99996	21.9413	28.4769	32.6271	36.8301	38.4381	60.07
		0.489793	33.8259	34.7866	51.2568	46.6996	66.2596	85.4043
		0	56.8338	74.5924	81.1565	77.8795	73.6114	100
	Exp. 5	Drug1:	Nelfinavir
		Drug2:	Fluvastatin
		ConcUnit:	µM
			1.71426	0.612241	0.244897	0.0816326	0.0265306	0
		9.79494	9.48013	13.7076	11.0935	15.4063	16.5811	17.467
		7.3464	29.2654	15.8223		23.7308	36.8798	21.6336
		4.65284	33.1639	34.8835	40.2127	43.3576	44.2766	43.5073
		1.99996	45.1277	48.84	61.8375	56.9678	81.6019	93.6666
		0.489793	45.7368	58.1078	66.8552	88.1616	82.258	87.2896
		0	65.6178	92.2481	82.3242	100.874	88.0763	100
BPTO.66	Exp. 1	Drug1:	Nelfinavir
		Drug2:	Fluvastatin
		ConcUnit:	µM
			1.71426	0.612241	0.244897	0.0816326	0.0265306	0
		9.78416	8.70439	9.89123	13.2191	8.19291	18.0934	22.4046
		7.33812				12.5583	24.6382	34.7819
		4.64748	24.9276	23.795		35.4149	35.9528	56.6525
		1.9976	30.1112	36.2806	43.0792	40.5297	65.3741	72.4965
		0.489208	34.1845	47.8847	56.6565	65.0635	76.3147	104.48
		0	44.5753	52.41	66.2847	70.9858	88.3179	100
	Exp. 2	Drug1:	Nelfinavir
		Drug2:	Fluvastatin
		ConcUnit:	µM
			1.71426	0.612241	0.244897	0.0816326	0.0265306	0
		9.79494	13.8745	9.70399	15.7999	8.64957	14.7488	14.3786
		7.3464	13.2374	6.63079	19.3728	13.1034	21.8343	11.0703
		4.65284	18.1339	26.9801	19.229	31.4383	21.7771	46.1233
		1.99996	24.1342		59.3388	19.8122	54.7564	56.0316
		0.489793	40.1076	26.5495	65.9344	57.4167	83.7827	73.6789
		0	52.1522	60.6074	71.7382	61.5058	71.4581	100
	Exp. 3	Drug1:	Nelfinavir
		Drug2:	Fluvastatin
		ConcUnit:	µM
			1.71426	0.612241	0.244897	0.0816326	0.0265306	0
		9.79494	2.38525	1.54026	4.12928	1.37277	5.72172	0.284309
		7.3464	7.31793	4.617	5.7013	6.37465	6.58863	6.17465
		4.65284	7.47143	5.72588	7.27067	5.24497	8.55951	7.45177
		1.99996	15.5765	17.0154	18.2442	16.6018	15.5326	45.331
		0.489793	20.9288	39.2615	29.485	22.933	50.055	69.4738
		0	19.7693	45.841	81.8341	62.0977	76.6557	100
	Exp. 4	Drug1:	Nelfinavir
		Drug2:	Fluvastatin
		ConcUnit:	µM
			1.71426	0.612241	0.244897	0.0816326	0.0265306	0
		9.79494	3.2207	17.7708	6.95077	18.0239	6.78467	22.7838
		7.3464	14.1942	23.5463	10.8991	20.4663	12.818	23.2204
		4.65284	23.5795	26.7575	28.6383	25.696	31.5521	29.8358
		1.99996	33.1008	47.1716	47.4927	49.9336	52.5247	64.3429
		0.489793	44.3622	50.7277	65.0152	64.5232	79.1951	97.0609
		0	56.1345	60.8833	88.3178	74.6694	105.117	100
BPTO.95	Exp. 1	Drug1:	Nelfinavir
		Drug2:	Fluvastatin
		ConcUnit:	µM
			1.71426	0.612241	0.244897	0.0816326	0.0265306	0
		9.79494	15.8849	18.315	18.9121	16.1567	22.3743	17.2549
		7.3464	24.0543	22.879	22.5094	31.97	41.3563	43.7021
		4.65284	26.9583	33.6698	32.7184	36.2014	67.201	66.1173
		1.99996	40.2046	42.9591	49.1687		45.5587	88.6837
		0.489793	38.84	49.9135	59.79	76.0952	84.4432	125.536
		0	41.5601	45.1419	84.8128	88.1246	92.9741	100
	Exp. 2	Drug1:	Nelfinavir
		Drug2:	Fluvastatin
		ConcUnit:	µM
			1.71426	0.612241	0.244897	0.0816326	0.0265306	0
		9.79494	17.3544	7.16095	21.9617	6.87886	12.8687	18.2016
		7.3464	24.7075	32.5133	38.0476	37.2115	54.4871	35.3
		4.65284	54.4203	61.6684	74.656	67.0988	98.6387	76.9536
		1.99996	39.6047	61.7529	76.8719	73.5795	91.8953	83.181
		0.489793	59.5861	88.6689	66.8102	69.0595	94.0899	86.5884
		0	69.3398	102.739	78.7798	74.2189	83.8352	100
BPTO.66	Exp. 1	Drug1:	Nelfinavir
		Drug2:	Fluvastatin
		ConcUnit:	µM
			1.71426	0.612241	0.244897	0.0816326	0.0265306	0
		9.79494	1.41968	0.818844	0.797575	0.891512	4.10663	2.05065
		7.3464	1.35942	2.53452	3.70607	7.28807	7.22072	7.98284
		4.65284	7.88004	11.2635	11.7509	20.4392	33.5053	50.8002
		1.99996	22.6246	37.9823	69.935	74.7151	90.103	104.548
		0.489793	42.9415	81.7408	77.0121	109.115	108.74	90.4415
		0	39.3985	85.532	99.548	107.937	90.0126	100
	Exp. 2	Drug1:	Nelfinavir
		Drug2:	Fluvastatin
		ConcUnit:	µM
			1.71426	0.612241	0.244897	0.0816326	0.0265306	0
		9.79494	4.1662	2.76884	13.8923	4.72071	16.1842	8.10321
		7.3464	11.0828	6.86481	8.44701	12.9681	24.6793	32.8675
		4.65284	15.7628	16.4911	23.4631	34.1503	45.1444	60.5745
		1.99996	24.3799	36.0172	54.2272	55.0294	74.2412	94.429
		0.489793	30.8565	64.1788	67.809	90.0189	66.8256	119.4
		0	41.6805	92.7433	103.094	91.9005	82.5145	100
	Exp. 3	Drug1:	Nelfinavir
		Drug2:	Fluvastatin
		ConcUnit:	µM
			1.71426	0.612241	0.244897	0.0816326	0.0265306	0
		9.79494	3.09343	5.17651	5.68288	7.59317	12.6857	34.3037
		7.3464	7.52598	7.47078	24.0587	19.1221	37.1139	47.5701
		4.65284	14.1856	29.4272	37.7955	43.9031	63.2941	84.5665
		1.99996	32.223	65.0892	62.9629	74.1031	68.3002	120.927
		0.489793	57.6448	65.6987	84.8952	85.4688	68.9889	88.6534
		0	82.8434	85.8384	128.642	105.558	115.15	100
Compound matrix was uploaded to Synergy Finder [https://synergyfinder.fimm.fi/]
Synergy parameters selected:
	Readout:	Viability
	Detect outliers:	Yes
	Curve fitting:	LL4
	Visualize dose-response data:	On
	Calculate synergy:	On
	Method:	Bliss
	Correction:	On
	Visualize synergy scores:	On
Full report (including synergy matrix and score) was downloaded from the web application.
Synergy scores plotted in Prism 9.3.1
Exp.' refers to each experimental biological replicate
	BXTO.58	BPTO.66	BPTO.95	BPTO.51
Exp. 1	11.052	8.44	5.978	11.385
Exp. 2	13.253	7.806	4.932	16.479
Exp. 3	5.291	8.029		27.488
Exp. 4	12.054	4.574
Exp. 5	9.396

## Sheet: Fig. 6, Suppl. Fig. 10
Quantification of percent cell death
Exp.' refers to each experimental biological replicate. Three technical replicates per experimental biological replicate.
Exp. 1		DMSO	DP	NFV	HNK	Vemur	Clotri	Baccatin III	Penta	Nosc	Metho	5-FU	Alvo
	EtOH	0.0510949	0.0607522	0.0586566	0.0874172	0.0416667	0.050786	0.100982	0.0778689	0.0456311	0.0491803	0.058296	0.0572852
		0.0704545	0.0528905	0.0547486	0.382979	0.0286885	0.0776942	0.224551	0.0700855	0.0554299	0.075594	0.0533752	0.067583
		0.05	0.0979021	0.0554371	0.913669	0.10733	0.127148	0.525373	0.0658307	0.0546793	0.0542035	0.0826709	0.0537634
	Fluva (1 µM)	0.0698198	0.058072	0.0552434	0.11878	0.0720391	0.0917553	0.125926	0.0948509	0.053012	0.0643777	0.0515098	0.0953058
		0.0693481	0.142195	0.0884265	0.676768	0.0692432	0.106173	0.289474	0.0802139	0.0662857	0.0526316	0.071048	0.0541272
		0.0894819	0.297659	0.077266	0.85443	0.117284	0.143322	0.429787	0.0558659	0.0590361	0.0807537	0.0631399	0.0877915
	Fluva (4 µM)	0.111298	0.208978	0.167364	0.501558	0.381703	0.176471	0.291667	0.158215	0.16129	0.0883797	0.142857	0.136598
		0.145695	0.616438	0.387597	0.909836	0.617318	0.254321	0.442177	0.186636	0.161345	0.128425	0.160465	0.169261
		0.0968801	0.640394	0.393593	0.875	0.715356	0.502146	0.54717	0.166163	0.156197	0.164093	0.194986	0.139616
	Fluva (8 µM)	0.293103	0.404661	0.544148	0.553191	0.522727	0.331002	0.376238	0.333333	0.300493	0.12215	0.278107	0.263708
		0.198492	0.71831	0.55643	0.85	0.739437	0.450331	0.553648	0.362179	0.274112	0.261501	0.342466	0.375
		0.0739065	0.819048	0.743671	0.879518	0.676349	0.613169	0.73262	0.37037	0.233146	0.348624	0.276699	0.235135
Exp. 2		DMSO	DP	NFV	HNK	Vemur	Clotri	Cephla	Penta	Nosc	Metho	5-FU	Alvo
	EtOH	0.0949464	0.0516605	0.0445498	0.0690033	0.0130332	0.0618102	0.0585586	0.0358166	0.0362573	0.0954955	0.0874471	0.0234261
		0.0291859	0.0297556	0.0374753	0.0455696	0.0316092	0.0747664	0.201058	0.045098	0.0281837	0.0398406	0.0307918	0.0413625
		0.0422535	0.0194611	0.0345745	0.35316	0.0243902	0.0608	0.443137	0.0382609	0.0463362	0.05465	0.0429752	0.0450205
	Fluva (1 µM)	0.0607143	0.034555	0.0454545	0.0402542	0.0469208	0.0870679	0.08726	0.0539474	0.0429043	0.0525672	0.0560626	0.0360963
		0.0674033	0.158416	0.0522193	0.355049	0.175277	0.0781893	0.19346	0.0729927	0.0540216	0.0441676	0.0803571	0.0479042
		0.037037	0.0812408	0.110307	0.867647	0.144796	0.18894	0.493506	0.0703704	0.0662021	0.0543981	0.0620155	0.0722071
	Fluva (4 µM)	0.174897	0.326087	0.148997	0.35219	0.11622	0.172697	0.216802	0.155431	0.17657	0.0998415	0.205082	0.132479
		0.139959	0.634259	0.144817	0.776358	0.354167	0.183575	0.257246	0.171765	0.130935	0.175758	0.132759	0.116531
		0.139186	0.433884	0.128333	0.90625	0.293303	0.480916	0.477064	0.267303	0.119792	0.108153	0.152505	0.0823529
	Fluva (8 µM)	0.365751	0.101863	0.497253	0.422037	0.49187	0.302174	0.306931	0.25814	0.272941	0.260274	0.334552	0.291262
		0.459155	0.682927	0.512739	0.879245	0.778706	0.40634	0.504065	0.372	0.344729	0.414566	0.356502	0.291939
		0.488889	0.787293	0.595745	0.919028	0.661677	0.545126	0.625532	0.251553	0.234592	0.222904	0.249307	0.240185
Exp. 3		DMSO	DP	NFV	HNK	Vemur	Clotri	Cephla	Penta	Nosc	Metho	5-FU	Alvo
	EtOH	0.0730949	0.076412	0.10041	0.0963524	0.0518092	0.109387	0.191197	0.0728083	0.067541	0.1	0.0680729	0.0590659
		0.0692964	0.115602	0.0801425	0.113309	0.0518978	0.0622463	0.464351	0.0758929	0.0606695	0.0976538	0.0525031	0.0689935
		0.0637119	0.0983103	0.0600227	0.552083	0.0516252	0.0984615	0.61039	0.101205	0.0590521	0.0797721	0.0826772	0.0673617
	Fluva (1 µM)	0.0875252	0.101889	0.12761	0.0955983	0.134943	0.0983965	0.209989	0.0710801	0.0790885	0.0996979	0.0738046	0.0755265
		0.080036	0.11717	0.109535	0.185424	0.0785714	0.0858086	0.612642	0.102905	0.0757997	0.111806	0.0828025	0.097181
		0.0852221	0.124209	0.123218	0.804401	0.122754	0.153527	0.654485	0.0958029	0.0889488	0.0811404	0.0774648	0.111963
	Fluva (4 µM)	0.123195	0.184834	0.211538	0.300097	0.227592	0.125217	0.227273	0.0994842	0.0941634	0.442775	0.138723	0.104218
		0.284055	0.364583	0.234498	0.796562	0.523092	0.195775	0.468966	0.116359	0.138199	0.322399	0.136971	0.11649
		0.213203	0.538462	0.551481	0.897216	0.755059	0.251327	0.774411	0.488515	0.283315	0.232472	0.10804	0.125
	Fluva (8 µM)	0.686701	0.442545	0.562759	0.592483	0.582545	0.444574	0.416667	0.245495	0.299127	0.619303	0.301386	0.394641
		0.683409	0.758988	0.694588	0.913939	0.828499	0.496942	0.739785	0.418605	0.255497	0.373626	0.365278	0.564804
		0.503846	0.85462	0.884615	0.927022	0.864303	0.649524	0.73545	0.456107	0.35512	0.47769	0.341829	0.329186
Exp. 4		DMSO	DP	NFV	HNK	Vemur	Clotri	Cephla	Penta	Nosc	Metho	5-FU	Alvo
	EtOH	0.134208	0.130653	0.0934685	0.0991471	0.091637	0.101402	0.209845	0.0988095	0.086785	0.120656	0.0883152	0.11597
		0.0878713	0.142442	0.109259	0.211268	0.0564516	0.151584	0.427461	0.119335	0.0922747	0.10214	0.0795262	0.10735
		0.156923	0.136598	0.481481	0.729412	0.0902778	0.170455	0.644068	0.1	0.0635104	0.148265	0.0962145	0.170261
	Fluva (1 µM)	0.113577	0.149606	0.140575	0.123936	0.128497	0.166437	0.195079	0.0852601	0.0657371	0.0422794	0.0914369	0.108803
		0.110503	0.153963	0.114566	0.217195	0.315992	0.236084	0.350254	0.110714	0.0744898	0.108696	0.0912106	0.12387
		0.0916115	0.336484	0.85	0.858491	0.274123	0.302941	0.618026	0.0993976	0.0868233	0.0456274	0.0770492	0.123967
	Fluva (4 µM)	0.108578	0.138203	0.248418	0.145754	0.179321	0.146714	0.29222	0.0894737	0.0793103	0.140609	0.117735	0.124486
		0.137427	0.508642	0.716374	0.524079	0.618056	0.262626	0.45092	0.215232	0.132336	0.116379	0.117021	0.166667
		0.114907	0.725806	0.930876	0.946237	0.756014	0.409091	0.669291	0.109694	0.125471	0.11678	0.124542	0.165476
	Fluva (8 µM)	0.196837	0.17147	0.200342	0.167656	0.141457	0.119708	0.195688	0.113033	0.0496829	0.12843	0.140351	0.0985037
		0.135036	0.392505	0.861111	0.51928	0.770308	0.252841	1	0.0969479	0.0989523	0.155396	0.120718	0.11576
		0.178506	0.667476	0.938679	0.868932	0.863014	0.525735	0.654088	0.127371	0.142029	0.229039	0.126761	0.189516

## Sheet: Suppl Fig. 7b, Fig. 4f
Western blot analysis of E-cadherin and tubulin levels
	Exp.' refers to each experimental biological replicate
	N = 3-8 biological replicates
	Densitometry of E-cad normalized to tubulin
		Exp. 1	Exp. 2	Exp. 3
	SUM149PT	1.03182	1.05354	1.49097
	BT549	0.00692721	0.00383138	0.00679845
	SW527	0.179724	0.277467	0.181849
	CAL51	0.0157331	0.0221804	0.0173639
	HS578t	0.00536406	0.00349474	0.0128139
	HCC1419	1.83443	1.06307	0.641801
	MCF7	0.644816	1.06153	0.579093
	CAMA-1	0.143878	0.560696	0.161789
	MDAMB361	1.19149	0.958966	0.578316
